# Supplementary material for: Impact of Covid-19 pandemic on obstetric fistula repair program in Zimbabwe
Source: PLoS One. 2021 Apr 1;16(4):e0249398. doi: 10.1371/journal.pone.0249398 (PMC8016295; doi:10.1371/journal.pone.0249398)
Supplement: S2 File — (XLSX) [file pone.0249398.s002.xlsx]

## Sheet: Sheet1
Province	District	Referred by	name of refering organization	New pt?	number of fistula repairs	Age	Years living with fistula	type of incontinence	Presumed cause of fistula	Date of surgery	Surgical diagnosis 1	Surgical diagnosis 2	Surgical procedure 1	Surgical procedure 2	Level of difficulties	Complications	Continence status at discharge	Days in hospital	Date of discharge	Future plans/Comments
MASH EAST	GOROMONZI	Community Health Worker		Yes	0	27	0.6	Fecal	Obstetric	2020-11-12	Perineal Tear 3rd or 4th degree		3rd/4th degree perineal repair		Simple		Dry	11	2020-11-19	Follow up as required
HARARE	CRANBORNE	Other	Social media	Yes	0	33	0.7	Fecal	Obstetric	2020-11-12	Perineal Tear 3rd or 4th degree		3rd/4th degree perineal repair		Intermediate		Dry	11	2020-11-19	Follow up as required
MANICALAND	BOCHA	Other	Chief marange staff	Yes	0	20	0.3	Fecal	Obstetric	2020-11-19	Rectovaginal Fistula		RVF Repair		Simple		Dry	8	2020-11-26	Follow up as required
MANICALAND	HURUNGWE	Radio		No	1	37	15	Urinary	Obstetric	2020-11-17	Incontinence After Repair		Sling or Urethroplasty		Difficult		Dry	33	2020-12-11	Follow up as required
MASH WEST	KADOMA	Health Facility	Kadoma General Hospital	Yes	0	20	0.5	Urinary	Obstetric	2020-11-10	Vesicovaginal Fistula	Vesico-cervical Fistula	VVF Repair		Difficult		Dry	17	2020-11-25	Follow up as required
HARARE	MUFAKOSE	Former Patient		Yes	0	27	10	Urinary	Obstetric	2020-11-11	Circumferential Fistula		VVF Repair		Difficult		Fistula not closed	30	2020-12-09	Book for repeat surgery
MASH WEST	KAROI	Community Health Worker		Yes	3	21	0.8	Fecal	Obstetric	2020-11-16	Perineal Tear 3rd or 4th degree		3rd/4th degree perineal repair		Intermediate		Dry	31	2020-12-09	Follow up as required
MASH EAST	MUTAWATAWA	Community Health Worker		Yes	2	36	15	Fecal	Obstetric	2020-11-10	Perineal Tear 3rd or 4th degree		3rd/4th degree perineal repair		Intermediate		Dry	15	2020-11-23	Follow up as required
MASH WEST	CHEGUTU	Community Health Worker		Yes	0	18	1	Urinary	Obstetric	2020-11-11	Circumferential Fistula		VVF Repair	Sling or Urethroplasty	Difficult		Dry	32	2020-12-10	Follow up as required
MASVINGO	BIKITA	Community Health Worker		Yes	1	37	15	Fecal	Obstetric	2020-11-18	Perineal Tear 3rd or 4th degree		3rd/4th degree perineal repair		Difficult		Dry	11	2020-11-26	Follow up as required
MASH EAST	NYAMAPANDA	Health Facility	KOTWA HOSPITAL	Yes	1	36	1	Fecal	Obstetric	2020-11-18	Rectovaginal Fistula		RVF Repair		Intermediate		Dry	18	2020-11-26	Follow up as required
MANICALAND	CHIPINGE	Health Facility	Mutare Hospital	Yes	0	17	0.9	Urinary	Obstetric	2020-11-12	Vesicovaginal Fistula		VVF Repair		Intermediate		Dry	20	2020-11-28	Follow up as required
MIDLANDS	CHIRUMHANZI	Radio		Yes	1	19	1	Urinary	Obstetric	2020-11-16	Circumferential Fistula		VVF Repair		Difficult		Dry	24	2020-12-02	Follow up as required
MASH EAST	MARONDERA	Health Facility	Harare Central Hospital	Yes	0	22	0.3	Urinary	Obstetric	2020-11-16	Circumferential Fistula		VVF Repair		Difficult		Dry	23	2020-12-01	Follow up as required
MASVINGO	BIKITA	Radio		Yes	0	27	10	Fecal	Obstetric		Rectovaginal Fistula		RVF Repair		Difficult		Dry	5	2020-11-13	Follow up as required
MANICALAND	BUHERA				0	43	0.3	Fecal	Obstetric	2020-11-18	Vesicovaginal Fistula		VVF Repair		Simple		Dry	18	2020-12-04	Follow up as required
MANICALAND	CHIPINGE	Former Patient		No	2	40	22	Urinary	Obstetric	2020-11-19	Incontinence After Repair		Sling or Urethroplasty		Difficult		Dry	22	2020-12-10	Follow up as required
HARARE	CHITUNGWIZA	Community Health Worker		Yes	0	25	0.11	Fecal	Obstetric	2020-11-19	Rectovaginal Fistula		RVF Repair		Intermediate		Dry	8	2020-11-26	Follow up as required
HARARE	HARARE	Community Health Worker		Yes	0	34	0.3	Urinary	Obstetric	2020-11-12	Circumferential Fistula		VVF Repair		Difficult		Dry	6	2020-12-14	Follow up as required
MASVINGO	CHIKOMBEDZI	Relative		Yes	0	73	32	Urinary	Obstetric	2020-11-13	Vesico-cervical Fistula		VVF Repair		Difficult		Dry	18	2020-11-29	Follow up as required
BULAWAYO	MZILIKAZI	Former Patient		No	2	39	19	Urinary	Obstetric	2020-11-17	Circumferential Fistula		VVF Repair		Difficult		Fistula not closed	35	2020-12-14	Book for repeat surgery
MANICALAND	MUTARE	Other	DOCTOR	No	1	24	8	Urinary	Obstetric	2020-11-13	Urethrovaginal Fistula		VVF Repair	Vaginoplasty	Difficult		Dry	31	2020-12-10	Follow up as required
MIDLANDS	GWERU	Other	DOCTOR	Yes	0	61	39	Urinary	Obstetric	2020-11-17	Vesico-cervical Fistula		VVF Repair		Difficult		Dry	24	2020-12-02	Follow up as required
MASH EAST	HWEDZA	Community Health Worker		Yes	0	40	21	Urinary	Obstetric	2020-11-20	Vesicovaginal Fistula		VVF Repair		Simple		Dry	17	2020-12-04	Follow up as required
